# Supplementary material for: Daily Aspirin Reduced the Incidence of Hepatocellular Carcinoma and Overall Mortality in Patients with Cirrhosis
Source: Cancers (Basel). 2023 May 27;15(11):2946. doi: 10.3390/cancers15112946 (PMC10251874; doi:10.3390/cancers15112946)
Supplement: Supplementary file 1 [file cancers-15-02946-s001.zip]

Archive with 1 entries (1 files):
- cancers-2353875-supplementary.pdf
